# Supplementary material for: Prevalence of tick infestation and molecular characterization of spotted fever Rickettsia massiliae in Rhipicephalus species parasitizing domestic small ruminants in north-central Nigeria
Source: PLoS One. 2022 Feb 14;17(2):e0263843. doi: 10.1371/journal.pone.0263843 (PMC8843212; doi:10.1371/journal.pone.0263843)
Supplement: S1 Data — (XLSX) [file pone.0263843.s001.xlsx]

## Sheet: Sheep Data
Month	Animal ID	Tick presence	R. turanicus	R. sanguineus	R. lunulatus	R. evertsi	R. (Boophilus) decoloratus	R. (Boophilus) geigyi	A. variegatum	H. rufipes
May	Sheep/001	Yes	1				1		2
May	Sheep/002	No
May	Sheep/003	No
May	Sheep/004	No
May	Sheep/005	No
May	Sheep/006	No
May	Sheep/007	No
May	Sheep/008	Yes		3					3
May	Sheep/009	Yes					2			1
May	Sheep/010	No
May	Sheep/011	No
May	Sheep/012	No
May	Sheep/013	No
May	Sheep/014	No
May	Sheep/015	No
May	Sheep/016	No
May	Sheep/017	Yes		1				3	1
May	Sheep/018	No
May	Sheep/019	No
May	Sheep/020	Yes				2	2
May	Sheep/021	Yes		1
May	Sheep/022	Yes				1
May	Sheep/023	Yes		1			1
May	Sheep/024	Yes				1		1
May	Sheep/025	No
May	Sheep/026	No
May	Sheep/027	No
May	Sheep/028	No
May	Sheep/029	No
May	Sheep/030	No
May	Sheep/031	No
May	Sheep/032	No
May	Sheep/033	No
May	Sheep/034	No
May	Sheep/035	No
May	Sheep/036	No
June	Sheep/037	No
June	Sheep/038	No
June	Sheep/039	No
June	Sheep/040	No
June	Sheep/041	No
June	Sheep/042	No
June	Sheep/043	No
June	Sheep/044	No
June	Sheep/045	Yes	1				1		2
June	Sheep/046	Yes						3
June	Sheep/047	No
June	Sheep/048	No
June	Sheep/049	No
June	Sheep/050	No
June	Sheep/051	No
June	Sheep/052	No
June	Sheep/053	No
June	Sheep/054	Yes			1		2			3
June	Sheep/055	No
June	Sheep/056	No
June	Sheep/057	No
June	Sheep/058	No
June	Sheep/059	No
June	Sheep/060	No
June	Sheep/061	No
June	Sheep/062	No
June	Sheep/063	No
June	Sheep/064	No
June	Sheep/065	No
June	Sheep/066	No
June	Sheep/067	No
June	Sheep/068	No
June	Sheep/069	No
June	Sheep/070	No
June	Sheep/071	No
June	Sheep/072	No
June	Sheep/073	No
June	Sheep/074	No
June	Sheep/075	No
June	Sheep/076	No
June	Sheep/077	No
June	Sheep/078	Yes	1				1	2
June	Sheep/079	No
June	Sheep/080	No
June	Sheep/081	No
June	Sheep/082	No
June	Sheep/083	No
June	Sheep/084	No
June	Sheep/085	No
June	Sheep/086	No
June	Sheep/087	No
June	Sheep/088	No
June	Sheep/089	No
June	Sheep/090	No
June	Sheep/091	No
June	Sheep/092	No
June	Sheep/093	No
June	Sheep/094	No
June	Sheep/095	No
June	Sheep/096	No
June	Sheep/097	No
June	Sheep/098	No
June	Sheep/099	No
June	Sheep/100	No
June	Sheep/101	No
June	Sheep/102	No
June	Sheep/103	No
July	Sheep/104	No
July	Sheep/105	No
July	Sheep/106	Yes		3					3	2
July	Sheep/107	No
July	Sheep/108	No
July	Sheep/109	No
July	Sheep/110	Yes			1		1		1	2
July	Sheep/111	No
July	Sheep/112	No
July	Sheep/113	Yes	1				1		1
July	Sheep/114	No
July	Sheep/115	No
July	Sheep/116	No
July	Sheep/117	No
July	Sheep/118	No
July	Sheep/119	No
July	Sheep/120	No
July	Sheep/121	No
July	Sheep/122	Yes					2		2	1
July	Sheep/123	No
July	Sheep/124	No
August	Sheep/125	No
August	Sheep/126	No
August	Sheep/127	No
August	Sheep/128	No
August	Sheep/129	No
August	Sheep/130	No
August	Sheep/131	No
August	Sheep/132	No
August	Sheep/133	No
August	Sheep/134	No
August	Sheep/135	No
August	Sheep/136	No
August	Sheep/137	No
August	Sheep/138	No
August	Sheep/139	Yes		2			1			1
August	Sheep/140	No
August	Sheep/141	No
August	Sheep/142	Yes				1	2			1
August	Sheep/143	No
August	Sheep/144	No
August	Sheep/145	No
August	Sheep/146	No
August	Sheep/147	No
August	Sheep/148	Yes	1				3
August	Sheep/149	No
August	Sheep/150	Yes		1			2
August	Sheep/151	No
August	Sheep/152	No

## Sheet: Goat Data
Month	Animal ID	Tick presence	R. turanicus	R. sanguineus	R. lunulatus	R. evertsi	R. (Boophilus) decoloratus	R. (Boophilus) geigyi	A. variegatum	H. truncatum	H. rufipes
May	Goat/001	No
May	Goat/002	Yes		3			2			2
May	Goat/003	No
May	Goat/004	No
May	Goat/005	No
May	Goat/006	Yes		5			4		1
May	Goat/007	No
May	Goat/008	Yes			1		3
May	Goat/009	Yes						1		2
May	Goat/010	No
May	Goat/011	No
May	Goat/012	No
May	Goat/013	No
May	Goat/014	Yes		2
May	Goat/015	No
May	Goat/016	Yes					3	1			1
May	Goat/017	Yes					4
May	Goat/018	Yes		3
May	Goat/019	Yes					2			1
May	Goat/020	No
May	Goat/021	No
May	Goat/022	No
May	Goat/023	No
May	Goat/024	No
May	Goat/025	No
May	Goat/026	No
May	Goat/027	No
May	Goat/028	No
May	Goat/029	No
May	Goat/030	Yes		2						2
May	Goat/031	Yes					3			1
May	Goat/032	No
May	Goat/033	No
May	Goat/034	No
May	Goat/035	No
June	Goat/036	No
June	Goat/037	No
June	Goat/038	Yes					2		1
June	Goat/039	No
June	Goat/040	Yes					1		1
June	Goat/041	Yes		2
June	Goat/042	Yes					4		1
June	Goat/043	Yes					1	1	2
June	Goat/044	Yes		1			1		1
June	Goat/045	No
June	Goat/046	No
June	Goat/047	No
June	Goat/048	No
June	Goat/049	No
June	Goat/050	Yes		2			1
June	Goat/051	Yes	1				1			1
June	Goat/052	No
June	Goat/053	No
June	Goat/054	No
June	Goat/055	No
June	Goat/056	No
June	Goat/057	No
June	Goat/058	No
June	Goat/059	No
June	Goat/060	No
June	Goat/061	Yes					3		2
June	Goat/062	Yes		1					1		2
June	Goat/063	No
June	Goat/064	No
June	Goat/065	No
June	Goat/066	No
June	Goat/067	No
June	Goat/068	Yes					2		1
June	Goat/069	Yes		2					1
June	Goat/070	Yes		1			1			1
June	Goat/071	No
June	Goat/072	No
June	Goat/073	No
June	Goat/074	No
June	Goat/075	No
June	Goat/076	No
June	Goat/077	No
June	Goat/078	No
June	Goat/079	No
June	Goat/080	No
June	Goat/081	No
June	Goat/082	No
June	Goat/083	No
June	Goat/084	No
June	Goat/085	No
June	Goat/086	No
June	Goat/087	No
June	Goat/088	No
June	Goat/089	No
June	Goat/090	Yes					2		1
June	Goat/091	Yes		2						2	2
June	Goat/092	Yes					1
June	Goat/093	No
June	Goat/094	No
June	Goat/095	No
June	Goat/096	No
June	Goat/097	No
June	Goat/098	No
June	Goat/099	No
June	Goat/100	No
June	Goat/101	No
June	Goat/102	No
June	Goat/103	No
June	Goat/104	No
June	Goat/105	No
June	Goat/106	No
June	Goat/107	No
June	Goat/108	No
June	Goat/109	No
July	Goat/110	No
July	Goat/111	No
July	Goat/112	No
July	Goat/113	No
July	Goat/114	No
July	Goat/115	No
July	Goat/116	No
July	Goat/117	No
July	Goat/118	No
July	Goat/119	No
July	Goat/120	No
July	Goat/121	Yes							4
July	Goat/122	Yes		1					2
July	Goat/123	Yes							1
July	Goat/124	No
July	Goat/125	No
July	Goat/126	No
July	Goat/127	Yes							3
July	Goat/128	No
July	Goat/129	No
July	Goat/130	No
July	Goat/131	No
July	Goat/132	No
July	Goat/133	No
July	Goat/134	No
July	Goat/135	No
July	Goat/136	No
July	Goat/137	No
July	Goat/138	No
July	Goat/139	No
July	Goat/140	No
July	Goat/141	No
July	Goat/142	Yes							1	1
July	Goat/143	Yes							3		1
July	Goat/144	No
July	Goat/145	No
July	Goat/146	No
July	Goat/147	No
July	Goat/148	No
July	Goat/149	No
July	Goat/150	No
July	Goat/151	No
July	Goat/152	No
July	Goat/153	Yes							2	2
July	Goat/154	Yes							1
July	Goat/155	Yes							1		2
July	Goat/156	No
July	Goat/157	No
July	Goat/158	No
July	Goat/159	Yes							2		1
July	Goat/160	No
July	Goat/161	No
July	Goat/162	No
July	Goat/163	No
July	Goat/164	No
July	Goat/165	No
July	Goat/166	No
July	Goat/167	No
July	Goat/168	No
July	Goat/169	No
July	Goat/170	No
July	Goat/171	Yes					2		2
July	Goat/172	No
August	Goat/173	No
August	Goat/174	No
August	Goat/175	No
August	Goat/176	Yes							4		2
August	Goat/177	No
August	Goat/178	No
August	Goat/179	No
August	Goat/180	No
August	Goat/181	Yes					1
August	Goat/182	No
August	Goat/183	No
August	Goat/184	Yes					2				1
August	Goat/185	No
August	Goat/186	No
August	Goat/187	No
August	Goat/188	No
August	Goat/189	Yes			1		2				2
August	Goat/190	No
August	Goat/191	No
August	Goat/192	No
August	Goat/193	No
August	Goat/194	No
August	Goat/195	No
August	Goat/196	Yes	1
August	Goat/197	Yes					3				1
August	Goat/198	No
August	Goat/199	Yes				1					2
August	Goat/200	Yes			1						1
